# Supplementary material for: Deep-Learning Assessed Muscular Hypodensity Independently Predicts Mortality in DLBCL Patients Younger Than 60 Years
Source: Cancers (Basel). 2021 Sep 7;13(18):4503. doi: 10.3390/cancers13184503 (PMC8466314; doi:10.3390/cancers13184503)
Supplement: Supplementary file 1 [file cancers-13-04503-s001.zip]

Archive with 1 entries (1 files):
- cancers-1285435-supplementary.pdf
